# Supplementary material for: The emotional mechanism underlying the adverse effect of social exclusion on working memory performance: A tDCS study
Source: PLoS One. 2023 Apr 10;18(4):e0284262. doi: 10.1371/journal.pone.0284262 (PMC10085037; doi:10.1371/journal.pone.0284262)
Supplement: S1 Dataset — (XLSX) [file pone.0284262.s001.xlsx]

## Sheet: Sheet1
Group	Participant	Manipulation check	Mood rating scores	WM performance(accuracy)
inclusion&anodal	1	4	4.3	0.846154
	2	3.65	3.8	1
	3	4	4	1
	4	4	4.5	0.846154
	5	3.05	3.9	1
	6	4.65	5	1
	7	3.95	4.2	1
	8	4.5	4	0.923077
	9	4.8	4.5	1
	10	4.4	3.6	1
	11	4.6	4	1
	12	3.1	4	1
	13	4.45	4.2	1
	14	4.15	4.5	1
	15	3.8	3.8	1
	16	4	5	0.923077
	17	3.75	4.2	1
	18	4.2	4	1
	19	3.7	4.5	0.769231
	20	3.95	3.8	1
	21	3.8	4.2	0.923077
	22	4	4.6	1
	23	3.95	3.6	1
	24	4.2	4	0.923077
	25	4	4.2	0.846154
	26	4.65	4.5	1
	27	3.8	3.9	0.923077
	28	3.65	4	0.923077
	29	4.45	3.9	1
	30	3.8	4	1
	31	4	3.8	1
	32	4	4	0.923077
exclusion&anodal	33	2.65	3.6	0.923077
	34	3.45	4	0.923077
	35	2.45	3.2	0.846154
	36	2.5	4.2	1
	37	2.2	3.6	1
	38	2.3	3.9	1
	39	2.4	4.2	1
	40	2.45	4.5	1
	41	2.4	4	1
	42	2	4.2	1
	43	1.4	3	0.846154
	44	2.95	4.2	0.923077
	45	2.95	3.6	0.846154
	46	3.1	4	0.923077
	47	1.7	4.5	1
	48	2.4	4.2	1
	49	1.1	3.8	0.846154
	50	2.4	4.2	0.923077
	51	2.25	3.6	1
	52	2.8	4.2	1
	53	1.35	4	1
	54	2.6	4.2	1
	55	2.6	3	0.846154
	56	2.8	4.3	1
	57	2.1	4	0.769231
	58	1.65	3.8	1
	59	2.9	4	1
	60	2.4	3.6	1
	61	2.6	3.9	1
	62	2.1	4.3	1
	63	1.7	4.2	1
	64	2.95	3.8	0.846154
inclusion&sham	65	3.2	4.2	1
	66	4.05	4.7	0.846154
	67	3.6	3.9	1
	68	4.15	5	1
	69	4.45	4	1
	70	3.45	4.5	0.923077
	71	4.4	4.5	0.923077
	72	3.7	3.8	0.923077
	73	4.45	4	1
	74	4	3.7	1
	75	4.15	3.6	0.769231
	76	4.8	4	1
	77	4.15	3.8	1
	78	4.2	5	1
	79	3.7	4.6	1
	80	4.2	5	1
	81	4.45	4.5	1
	82	3.7	4.1	1
	83	2.8	3.8	0.923077
	84	4.45	4	0.923077
	85	4.4	3.8	0.846154
	86	4.15	3.7	1
	87	3.8	4	1
	88	4.05	4.5	0.923077
	89	4.3	4.4	1
	90	3.95	3.8	0.923077
	91	4	5	1
	92	4	3.9	1
	93	3.7	4.3	0.923077
	94	2.8	4.1	0.923077
	95	4.05	5	0.923077
	96	3.1	4	1
exclusion&sham	97	1.7	3	1
	98	1.95	2	0.615385
	99	2.8	2.1	0.846154
	100	1.35	1.6	0.692308
	101	1.8	2.1	0.846154
	102	3	2.7	0.923077
	103	2	2.1	0.846154
	104	2.3	2.9	0.923077
	105	2.55	2	1
	106	2.95	1.8	0.692308
	107	2.45	2.5	1
	108	1.9	3	0.923077
	109	2.95	2.5	0.923077
	110	3.15	3	0.846154
	111	2	2	0.846154
	112	3.2	2.1	0.769231
	113	2.6	3	1
	114	2.15	2.8	0.923077
	115	2.1	1.5	0.769231
	116	1.75	2.4	0.846154
	117	2.7	4	1
	118	2.45	1.9	0.846154
	119	2	3.5	1
	120	3.2	3	1
	121	2.4	2.6	1
	122	2.75	2	0.846154
	123	2.5	3	1
	124	2.5	2.5	0.923077
	125	2.1	2.6	1
	126	3.2	3	0.923077
	127	1.75	2.5	0.923077
	128	2.1	2.7	0.923077
